# Supplementary material for: RNA-seq of muscle from pigs divergent in feed efficiency and product quality identifies differences in immune response, growth, and macronutrient and connective tissue metabolism
Source: BMC Genomics. 2018 Nov 1;19:791. doi: 10.1186/s12864-018-5175-y (PMC6211475; doi:10.1186/s12864-018-5175-y)
Supplement: Supplementary file 1 — Table S1. Differentially expressed transcripts (n = 272) at a P < 0.01 between high-FE and low-FE groups. (XLSX 29 kb) [file 12864_2018_5175_MOESM1_ESM.xlsx]

## Sheet: Sheet0
Table S2 Differentially expressed transcripts (n=272 ) at a P < 0.01 between high-FE and low-FE groups.
Gene Symbol	Gene Name	Fold Change	Log Ratio	P-value	q-value
SDC4	syndecan 4	-2.353	-1.235	0.00125	0.324
BATF3	basic leucine zipper ATF-like transcription factor 3	-2.259	-1.176	0.00888	0.458
NRIP3	nuclear receptor interacting protein 3	-2.236	-1.161	5.72e-06	0.0273
YEATS4	YEATS domain containing 4	-2.146	-1.101	0.0051	0.413
APLN	apelin	-2.145	-1.101	0.00696	0.437
RETREG1	reticulophagy regulator 1	-2.1	-1.07	0.00477	0.413
PDK4	pyruvate dehydrogenase kinase 4	-2.063	-1.044	0.00113	0.323
CHADL	chondroadherin like	-2.026	-1.019	0.00617	0.431
TRIM63	tripartite motif containing 63	-2.007	-1.005	0.00273	0.363
mir-1282	microRNA 1282	-1.915	-0.937	0.00953	0.465
SPHK1	sphingosine kinase 1	-1.873	-0.905	0.000274	0.231
FAM46B	family with sequence similarity 46 member B	-1.714	-0.777	0.00127	0.324
TMCC2	transmembrane and coiled-coil domain family 2	-1.705	-0.77	0.00165	0.342
WFDC1	WAP four-disulfide core domain 1	-1.7	-0.765	0.00181	0.343
TRIB1	tribbles pseudokinase 1	-1.651	-0.723	0.00651	0.431
ABRA	actin binding Rho activating protein	-1.642	-0.716	0.00509	0.413
USH1C	USH1 protein network component harmonin	-1.628	-0.704	0.00708	0.437
MYC	MYC proto-oncogene, bHLH transcription factor	-1.566	-0.647	0.00237	0.348
FAM167B	family with sequence similarity 167 member B	-1.566	-0.647	0.0046	0.413
C4orf47	chromosome 4 open reading frame 47	-1.559	-0.64	0.00812	0.45
LAD1	ladinin 1	-1.553	-0.635	0.00149	0.334
KLF15	Kruppel like factor 15	-1.529	-0.612	0.00653	0.431
PPP1R15A	protein phosphatase 1 regulatory subunit 15A	-1.517	-0.601	0.00611	0.431
CIART	circadian associated repressor of transcription	-1.512	-0.596	0.00935	0.465
ACKR4	atypical chemokine receptor 4	-1.508	-0.593	0.00923	0.465
KLF9	Kruppel like factor 9	-1.506	-0.591	2.13e-08	0.000306
LARS2	leucyl-tRNA synthetase 2, mitochondrial	-1.506	-0.591	0.00943	0.465
TINAGL1	tubulointerstitial nephritis antigen like 1	-1.501	-0.586	0.000499	0.246
RASGEF1B	RasGEF domain family member 1B	-1.501	-0.586	0.00469	0.413
CREM	cAMP responsive element modulator	-1.498	-0.583	0.0018	0.343
FOXO1	forkhead box O1	-1.495	-0.58	0.0011	0.323
RAPGEF3	Rap guanine nucleotide exchange factor 3	-1.493	-0.578	0.000798	0.279
MT-ND6	NADH dehydrogenase, subunit 6 (complex I)	-1.46	-0.546	0.00245	0.352
MTFP1	mitochondrial fission process 1	-1.445	-0.531	0.00809	0.45
ARRDC3	arrestin domain containing 3	-1.445	-0.531	0.000539	0.246
TFRC	transferrin receptor	-1.441	-0.527	0.00484	0.413
PLIN1	perilipin 1	-1.422	-0.508	0.0077	0.45
ROCK2	Rho associated coiled-coil containing protein kinase 2	-1.419	-0.505	0.00507	0.413
ESRRA	estrogen related receptor alpha	-1.412	-0.498	0.00706	0.437
LPCAT3	lysophosphatidylcholine acyltransferase 3	-1.408	-0.494	0.00463	0.413
PLEKHF1	pleckstrin homology and FYVE domain containing 1	-1.4	-0.486	0.00884	0.458
NMRK2	nicotinamide riboside kinase 2	-1.392	-0.477	0.00957	0.465
MAP3K14	mitogen-activated protein kinase kinase kinase 14	-1.385	-0.47	0.00422	0.411
IFRD1	interferon related developmental regulator 1	-1.381	-0.466	0.00835	0.452
MRPS18A	mitochondrial ribosomal protein S18A	-1.379	-0.464	0.00979	0.466
ADCY4	adenylate cyclase 4	-1.37	-0.455	0.00435	0.411
BTNL9	butyrophilin like 9	-1.36	-0.444	0.00445	0.411
OTUD6B	OTU domain containing 6B	-1.346	-0.428	0.00389	0.407
HECW1	HECT, C2 and WW domain containing E3 ubiquitin protein ligase 1	-1.345	-0.427	0.000893	0.298
ETS2	ETS proto-oncogene 2, transcription factor	-1.344	-0.427	0.0011	0.323
RIOK2	RIO kinase 2	-1.342	-0.424	0.00924	0.465
RGCC	regulator of cell cycle	-1.34	-0.422	0.00434	0.411
PPID	peptidylprolyl isomerase D	-1.33	-0.412	0.00838	0.452
IFT74	intraflagellar transport 74	-1.329	-0.41	0.00945	0.465
CKMT2	creatine kinase, mitochondrial 2	-1.324	-0.404	0.00266	0.363
TOMM40L	translocase of outer mitochondrial membrane 40 like	-1.317	-0.398	0.00104	0.323
ZNF667	zinc finger protein 667	-1.315	-0.395	0.00536	0.417
NDUFS6	NADH:ubiquinone oxidoreductase subunit S6	-1.315	-0.395	0.000134	0.128
USP2	ubiquitin specific peptidase 2	-1.307	-0.386	0.0055	0.417
ANKRD46	ankyrin repeat domain 46	-1.302	-0.381	3.35e-05	0.0927
SLC9A3R2	SLC9A3 regulator 2	-1.301	-0.38	0.000379	0.244
NFATC1	nuclear factor of activated T-cells 1	-1.301	-0.379	0.00772	0.45
PEX11A	peroxisomal biogenesis factor 11 alpha	-1.299	-0.377	0.00997	0.467
TAF11	TATA-box binding protein associated factor 11	-1.298	-0.376	0.00602	0.427
NDUFAF4	NADH:ubiquinone oxidoreductase complex assembly factor 4	-1.295	-0.373	0.00936	0.465
UTP3	UTP3, small subunit processome component homolog (S. cerevisiae)	-1.283	-0.36	0.00838	0.452
PDHX	pyruvate dehydrogenase complex component X	-1.278	-0.354	0.00206	0.348
UBE2D2	ubiquitin conjugating enzyme E2 D2	-1.277	-0.353	0.00731	0.44
HCCS	holocytochrome c synthase	-1.272	-0.347	0.00547	0.417
GOLGA4	golgin A4	-1.259	-0.332	0.00848	0.452
SLC25A36	solute carrier family 25 member 36	-1.255	-0.328	0.00602	0.427
NFATC2	nuclear factor of activated T-cells 2	-1.254	-0.326	0.00571	0.422
CLIP1	CAP-Gly domain containing linker protein 1	-1.246	-0.317	0.00773	0.45
PRUNE1	prune exopolyphosphatase 1	-1.242	-0.312	0.000625	0.249
NGDN	neuroguidin	-1.241	-0.311	0.00501	0.413
STK35	serine/threonine kinase 35	-1.235	-0.305	0.00954	0.465
RRAGC	Ras related GTP binding C	-1.231	-0.3	0.00214	0.348
CNOT8	CCR4-NOT transcription complex subunit 8	-1.229	-0.298	0.00148	0.334
CYCS	cytochrome c, somatic	-1.229	-0.298	0.00769	0.45
DYNLL2	dynein light chain LC8-type 2	-1.228	-0.296	0.00725	0.44
TIMM23	translocase of inner mitochondrial membrane 23	-1.227	-0.295	0.00187	0.344
SAMM50	SAMM50 sorting and assembly machinery component	-1.223	-0.29	0.00367	0.407
CACYBP	calcyclin binding protein	-1.221	-0.288	0.00902	0.463
SNRNP27	small nuclear ribonucleoprotein U4/U6.U5 subunit 27	-1.212	-0.278	0.00661	0.433
WDR20	WD repeat domain 20	-1.212	-0.277	0.00548	0.417
AP4E1	adaptor related protein complex 4 epsilon 1 subunit	-1.21	-0.275	0.0079	0.45
AAMDC	adipogenesis associated Mth938 domain containing	-1.209	-0.273	0.00445	0.411
MAPK8	mitogen-activated protein kinase 8	-1.207	-0.271	0.0041	0.411
LRRC39	leucine rich repeat containing 39	-1.201	-0.264	0.00439	0.411
GFM1	G elongation factor mitochondrial 1	-1.198	-0.261	0.00711	0.437
TRAPPC13	trafficking protein particle complex 13	-1.192	-0.253	0.00958	0.465
DPH3	diphthamide biosynthesis 3	-1.176	-0.234	0.00978	0.466
MAPKAPK5	mitogen-activated protein kinase-activated protein kinase 5	-1.163	-0.218	0.00677	0.437
ISCA1	iron-sulfur cluster assembly 1	-1.163	-0.218	0.00547	0.417
DDX1	DEAD-box helicase 1	-1.163	-0.217	0.00985	0.466
LYRM1	LYR motif containing 1	-1.156	-0.21	0.0096	0.465
FKBP9	FK506 binding protein 9	1.181	0.24	0.00925	0.465
YEATS2	YEATS domain containing 2	1.201	0.264	0.00592	0.427
CPD	carboxypeptidase D	1.201	0.264	0.00632	0.431
CNDP2	carnosine dipeptidase 2	1.217	0.284	0.00124	0.324
MTHFR	methylenetetrahydrofolate reductase	1.226	0.294	0.00799	0.45
SP140	SP140 nuclear body protein	1.249	0.321	0.00327	0.393
SGPL1	sphingosine-1-phosphate lyase 1	1.25	0.322	0.0031	0.39
MOV10	Mov10 RISC complex RNA helicase	1.261	0.335	0.00329	0.393
MAGED1	MAGE family member D1	1.261	0.335	0.0065	0.431
NFRKB	nuclear factor related to kappaB binding protein	1.265	0.339	0.0095	0.465
UNC13B	unc-13 homolog B	1.278	0.353	0.00643	0.431
CAPN6	calpain 6	1.285	0.361	0.00376	0.407
NEU3	neuraminidase 3	1.287	0.365	0.00532	0.417
PTCH1	patched 1	1.289	0.367	0.00429	0.411
STAT2	signal transducer and activator of transcription 2	1.307	0.386	6.33e-05	0.0927
SLC9A1	solute carrier family 9 member A1	1.311	0.391	0.00925	0.465
VWA5A	von Willebrand factor A domain containing 5A	1.325	0.406	0.00381	0.407
SERPINE2	serpin family E member 2	1.325	0.406	0.00448	0.411
FGFR4	fibroblast growth factor receptor 4	1.338	0.42	0.00307	0.389
UBA7	ubiquitin like modifier activating enzyme 7	1.345	0.427	0.0026	0.361
TBC1D2B	TBC1 domain family member 2B	1.346	0.429	0.000964	0.314
TMEM106A	transmembrane protein 106A	1.354	0.437	0.00388	0.407
LRIG2	leucine rich repeats and immunoglobulin like domains 2	1.355	0.438	0.00196	0.347
MX2	MX dynamin like GTPase 2	1.358	0.442	0.00409	0.411
TET3	tet methylcytosine dioxygenase 3	1.359	0.442	0.00633	0.431
NAV3	neuron navigator 3	1.361	0.445	0.0092	0.465
LPCAT2	lysophosphatidylcholine acyltransferase 2	1.363	0.447	0.00209	0.348
PIK3C2B	phosphatidylinositol-4-phosphate 3-kinase catalytic subunit type 2 beta	1.367	0.451	0.00299	0.389
ANKH	ANKH inorganic pyrophosphate transport regulator	1.37	0.454	0.00972	0.466
SESN3	sestrin 3	1.373	0.458	0.00443	0.411
GBP2	guanylate binding protein 2	1.377	0.462	0.0082	0.45
RFWD3	ring finger and WD repeat domain 3	1.382	0.467	0.00124	0.324
RCBTB1	RCC1 and BTB domain containing protein 1	1.389	0.474	0.00194	0.347
OSBPL7	oxysterol binding protein like 7	1.395	0.481	0.00466	0.413
MYO1F	myosin IF	1.396	0.481	0.00237	0.348
FBN2	fibrillin 2	1.398	0.484	0.00415	0.411
TP53INP1	tumor protein p53 inducible nuclear protein 1	1.404	0.49	0.00234	0.348
UBTD2	ubiquitin domain containing 2	1.408	0.494	0.00813	0.45
NAAA	N-acylethanolamine acid amidase	1.41	0.495	0.00471	0.413
VCAM1	vascular cell adhesion molecule 1	1.412	0.498	0.00305	0.389
JADE1	jade family PHD finger 1	1.417	0.502	0.00585	0.426
RNF122	ring finger protein 122	1.418	0.503	0.00232	0.348
KIF21B	kinesin family member 21B	1.418	0.504	0.00384	0.407
LGALS9B	galectin 9B	1.419	0.504	0.00446	0.411
INSIG1	insulin induced gene 1	1.419	0.505	0.00603	0.427
IFI44	interferon induced protein 44	1.419	0.505	0.00725	0.44
LAPTM5	lysosomal protein transmembrane 5	1.431	0.517	0.0021	0.348
CORO1A	coronin 1A	1.432	0.518	0.00817	0.45
LDAH	lipid droplet associated hydrolase	1.434	0.52	0.00526	0.417
CD84	CD84 molecule	1.435	0.521	0.00679	0.437
IFIT3	interferon induced protein with tetratricopeptide repeats 3	1.436	0.522	0.00269	0.363
GIMAP4	GTPase, IMAP family member 4	1.44	0.526	0.00215	0.348
HK3	hexokinase 3	1.448	0.535	0.00324	0.393
CD53	CD53 molecule	1.449	0.535	0.00398	0.411
DDX58	DExD/H-box helicase 58	1.461	0.547	0.00177	0.343
LIPA	lipase A, lysosomal acid type	1.471	0.557	0.00335	0.396
CXCR4	C-X-C motif chemokine receptor 4	1.473	0.559	0.00168	0.342
ITGB2	integrin subunit beta 2	1.473	0.559	0.0097	0.466
DNASE2	deoxyribonuclease 2, lysosomal	1.477	0.563	0.00753	0.448
SGK1	serum/glucocorticoid regulated kinase 1	1.479	0.565	0.00329	0.393
SULT1C4	sulfotransferase family 1C member 4	1.481	0.566	8.58e-05	0.11
PLXNC1	plexin C1	1.482	0.567	0.00729	0.44
MPEG1	macrophage expressed 1	1.49	0.575	0.000549	0.246
TM7SF2	transmembrane 7 superfamily member 2	1.491	0.577	0.00645	0.431
RAC3	ras-related C3 botulinum toxin substrate 3 (rho family, small GTP binding protein Rac3)	1.496	0.581	0.000706	0.266
MX1	MX dynamin like GTPase 1	1.502	0.587	0.00132	0.332
PIK3AP1	phosphoinositide-3-kinase adaptor protein 1	1.507	0.592	0.007	0.437
SP100	SP100 nuclear antigen	1.509	0.593	0.00796	0.45
TNFAIP3	TNF alpha induced protein 3	1.512	0.597	0.00179	0.343
NCF2	neutrophil cytosolic factor 2	1.513	0.597	0.00878	0.458
COL11A1	collagen type XI alpha 1 chain	1.518	0.602	0.00422	0.411
HERC5	HECT and RLD domain containing E3 ubiquitin protein ligase 5	1.519	0.603	0.00989	0.466
PTK2B	protein tyrosine kinase 2 beta	1.52	0.604	0.00785	0.45
SEMA6D	semaphorin 6D	1.522	0.606	0.00494	0.413
TRANK1	tetratricopeptide repeat and ankyrin repeat containing 1	1.522	0.606	0.00145	0.334
VAV1	vav guanine nucleotide exchange factor 1	1.526	0.61	0.00501	0.413
MYH2	myosin heavy chain 2	1.527	0.611	0.00506	0.413
BORA	bora, aurora kinase A activator	1.528	0.611	0.00813	0.45
ETV5	ETS variant 5	1.529	0.612	0.00153	0.334
SASH3	SAM and SH3 domain containing 3	1.53	0.613	0.00434	0.411
STXBP2	syntaxin binding protein 2	1.534	0.617	0.00973	0.466
BMPR1B	bone morphogenetic protein receptor type 1B	1.537	0.62	0.00372	0.407
GNB5	G protein subunit beta 5	1.537	0.621	0.000527	0.246
TRERF1	transcriptional regulating factor 1	1.544	0.626	0.000363	0.244
CNNM4	cyclin and CBS domain divalent metal cation transport mediator 4	1.545	0.628	0.00283	0.372
LY9	lymphocyte antigen 9	1.551	0.634	0.00356	0.407
GIMAP6	GTPase, IMAP family member 6	1.557	0.639	0.00145	0.334
ZSCAN2	zinc finger and SCAN domain containing 2	1.561	0.643	0.00149	0.334
CYBB	cytochrome b-245 beta chain	1.563	0.645	0.00154	0.334
CCL5	C-C motif chemokine ligand 5	1.575	0.655	0.00505	0.413
SLC7A7	solute carrier family 7 member 7	1.578	0.658	0.000428	0.245
SLCO2B1	solute carrier organic anion transporter family member 2B1	1.579	0.659	0.00195	0.347
ASNS	asparagine synthetase (glutamine-hydrolyzing)	1.586	0.666	0.000391	0.244
SLC17A5	solute carrier family 17 member 5	1.593	0.672	0.00668	0.435
GM2A	GM2 ganglioside activator	1.596	0.675	0.000126	0.128
RWDD2A	RWD domain containing 2A	1.603	0.681	0.00186	0.344
LCP1	lymphocyte cytosolic protein 1	1.606	0.684	0.00119	0.324
KMO	kynurenine 3-monooxygenase	1.609	0.686	0.00848	0.452
CD86	CD86 molecule	1.62	0.696	0.00709	0.437
CD48	CD48 molecule	1.621	0.697	0.00158	0.334
KLRB1	killer cell lectin like receptor B1	1.622	0.698	0.00844	0.452
SLFN11	schlafen family member 11	1.626	0.701	0.00686	0.437
CTTNBP2	cortactin binding protein 2	1.626	0.701	0.00041	0.245
DOCK2	dedicator of cytokinesis 2	1.657	0.728	0.00408	0.411
DSP	desmoplakin	1.66	0.731	0.0062	0.431
GBP4	guanylate binding protein 4	1.661	0.732	0.00561	0.419
TUBE1	tubulin epsilon 1	1.669	0.739	0.00706	0.437
KLRC4-KLRK1/KLRK1	killer cell lectin like receptor K1	1.675	0.744	0.00878	0.458
MCUB	mitochondrial calcium uniporter dominant negative beta subunit	1.677	0.746	0.00223	0.348
DDX60	DExD/H-box helicase 60	1.678	0.747	0.000512	0.246
CTSS	cathepsin S	1.68	0.749	0.00154	0.334
COTL1	coactosin like F-actin binding protein 1	1.684	0.752	0.00223	0.348
ABCB1	ATP binding cassette subfamily B member 1	1.689	0.756	0.00811	0.45
ETV1	ETS variant 1	1.692	0.759	0.00158	0.334
PLCB2	phospholipase C beta 2	1.698	0.764	0.000681	0.264
ITGB7	integrin subunit beta 7	1.699	0.765	0.00111	0.323
RND2	Rho family GTPase 2	1.702	0.767	0.00559	0.419
GMFG	glia maturation factor gamma	1.712	0.776	0.00483	0.413
MERTK	MER proto-oncogene, tyrosine kinase	1.713	0.776	0.00575	0.422
PRAM1	PML-RARA regulated adaptor molecule 1	1.715	0.778	0.00343	0.397
CXCL16	C-X-C motif chemokine ligand 16	1.741	0.8	0.00939	0.465
ACCSL	1-aminocyclopropane-1-carboxylate synthase homolog (inactive) like	1.747	0.805	0.00649	0.431
MSR1	macrophage scavenger receptor 1	1.75	0.807	0.00586	0.426
GFRA3	GDNF family receptor alpha 3	1.771	0.825	0.00889	0.458
TNFSF18	TNF superfamily member 18	1.772	0.826	0.00235	0.348
RSAD2	radical S-adenosyl methionine domain containing 2	1.783	0.834	0.00539	0.417
CCR1	C-C motif chemokine receptor 1	1.79	0.84	0.00316	0.393
DNPH1	2'-deoxynucleoside 5'-phosphate N-hydrolase 1	1.801	0.849	0.00252	0.358
CD200R1	CD200 receptor 1	1.802	0.85	0.00305	0.389
SIGLEC1	sialic acid binding Ig like lectin 1	1.805	0.852	4.34e-05	0.0927
SLAMF6	SLAM family member 6	1.831	0.873	0.00476	0.413
TLR8	toll like receptor 8	1.841	0.88	0.00721	0.44
SLC37A2	solute carrier family 37 member 2	1.854	0.891	0.000295	0.235
CCR2	C-C motif chemokine receptor 2	1.867	0.901	0.00339	0.396
CASP1	caspase 1	1.868	0.901	0.000568	0.247
CD300C	CD300c molecule	1.882	0.912	0.00478	0.413
SAMD11	sterile alpha motif domain containing 11	1.89	0.918	0.000596	0.249
EBPL	emopamil binding protein like	1.907	0.931	0.00379	0.407
CTSL	cathepsin L	1.933	0.951	0.00116	0.324
HMGCLL1	3-hydroxymethyl-3-methylglutaryl-CoA lyase like 1	1.955	0.967	0.00798	0.45
PTPRO	protein tyrosine phosphatase, receptor type O	1.957	0.969	0.00111	0.323
KYNU	kynureninase	2.024	1.017	0.00365	0.407
RAB7B	RAB7B, member RAS oncogene family	2.026	1.019	0.000623	0.249
SFN	stratifin	2.057	1.041	0.00226	0.348
LCAT	lecithin-cholesterol acyltransferase	2.068	1.048	0.00274	0.363
SLC18A1	solute carrier family 18 member A1	2.109	1.077	0.00869	0.458
TIFA	TRAF interacting protein with forkhead associated domain	2.137	1.096	0.00255	0.358
TRIM6	tripartite motif containing 6	2.174	1.12	0.00182	0.343
CX3CR1	C-X3-C motif chemokine receptor 1	2.2	1.137	5.97e-05	0.0927
LYZ	lysozyme	2.223	1.152	0.00869	0.458
NKG7	natural killer cell granule protein 7	2.228	1.156	6.01e-05	0.0927
CXCL10	C-X-C motif chemokine ligand 10	2.236	1.161	0.000512	0.246
OLR1	oxidized low density lipoprotein receptor 1	2.281	1.189	0.00361	0.407
SLITRK6	SLIT and NTRK like family member 6	2.369	1.244	0.00987	0.466
CFHR3	complement factor H related 3	2.449	1.292	0.00844	0.452
AMBN	ameloblastin	2.476	1.308	0.000209	0.188
HPSE	heparanase	2.486	1.314	0.00637	0.431
SLC15A2	solute carrier family 15 member 2	2.52	1.333	0.00234	0.348
CTLA4	cytotoxic T-lymphocyte associated protein 4	2.556	1.354	0.00635	0.431
FAM84A	family with sequence similarity 84 member A	2.557	1.354	0.00415	0.411
ACSM3	acyl-CoA synthetase medium-chain family member 3	2.594	1.375	0.00201	0.348
E2F8	E2F transcription factor 8	2.6	1.379	0.00554	0.417
PIK3C2G	phosphatidylinositol-4-phosphate 3-kinase catalytic subunit type 2 gamma	2.608	1.383	0.00745	0.445
BATF	basic leucine zipper ATF-like transcription factor	2.679	1.422	0.0017	0.342
SARDH	sarcosine dehydrogenase	2.749	1.459	0.00238	0.348
GPR156	G protein-coupled receptor 156	2.862	1.517	0.000882	0.298
CCR7	C-C motif chemokine receptor 7	2.922	1.547	0.00497	0.413
PILRA	paired immunoglobin like type 2 receptor alpha	3.058	1.613	0.000533	0.246
SLC1A2	solute carrier family 1 member 2	3.116	1.64	0.000372	0.244
CLEC7A	C-type lectin domain containing 7A	3.156	1.658	0.000335	0.244
SEC16B	SEC16 homolog B, endoplasmic reticulum export factor	3.355	1.746	0.000733	0.266
LIPC	lipase C, hepatic type	3.512	1.812	0.00238	0.348
TBXAS1	thromboxane A synthase 1	3.837	1.94	2.43e-05	0.0872
PLAC8	placenta specific 8	3.973	1.99	2.89e-07	0.00207
PON3	paraoxonase 3	4.403	2.138	0.00693	0.437
TREH	trehalase	4.492	2.167	0.00548	0.417
