# Supplementary material for: RNA-seq of muscle from pigs divergent in feed efficiency and product quality identifies differences in immune response, growth, and macronutrient and connective tissue metabolism
Source: BMC Genomics. 2018 Nov 1;19:791. doi: 10.1186/s12864-018-5175-y (PMC6211475; doi:10.1186/s12864-018-5175-y)
Supplement: Supplementary file 2 — Table S2. Biological functions significantly enriched with differentially expressed genes, including a list of sub-categories contained within each function. (XLSX 18 kb) [file 12864_2018_5175_MOESM2_ESM.xlsx]

## Sheet: Sheet1
Table S2 Biological functions significantly enriched with differentially expressed genes, including a list of sub-categories contained within each function.
Category	B-H p-value range	Sub-caregory (z-score)*
Hematological System Development and Function	1.72E-11-5.74E-03	migration of phagocytes (3.52), cell movement of mononuclear leukocytes (3.34), cell movement of monocytes (3.24), activation of myeloid cells (3.19), activation of phagocytes (3.19), activation of antigen presenting cells (3.17), activation of leukocytes (3.03), migration of mononuclear leukocytes (2.98), homing of T lymphocytes (2.94), homing of leukocytes (2.93), quantity of CD4+ T-lymphocytes…
Lymphoid Tissue Structure and Development	1.72E-11-5.00E-03	homing of T lymphocytes (2.94), quantity of CD4+ T-lymphocytes (2.87), chemotaxis of T lymphocytes (2.58), homing of lymphatic system cells (2.37), homing of lymphocytes (2.37), chemotaxis of lymphocytes (2.27), quantity of lymphocytes (2.27), quantity of T lymphocytes (1.9), quantity of B lymphocytes (1.89), quantity of double-positive thymocyte (1.77), quantity of lymphoid tissue (1.71), differ…
Tissue Morphology	1.72E-11-5.16E-03	quantity of CD4+ T-lymphocytes (2.87), quantity of lymphocytes (2.27), quantity of T lymphocytes (1.90), quantity of B lymphocytes (1.89), quantity of double-positive thymocyte (1.77), quantity of blood cells (1.76), quantity of lymphoid tissue (1.71), quantity of leukocytes (1.64), quantity of cells (1.58), quantity of thymocytes (1.39), quantity of lymph follicle (1.35), quantity of follicular …
Cellular Movement	1.72E-11-5.74E-03	migration of phagocytes (3.52), cell movement of mononuclear leukocytes (3.34), cell movement of monocytes (3.24), recruitment of myeloid cells (3.08), migration of mononuclear leukocytes (2.98), homing of T lymphocytes (2.94), homing of leukocytes (2.93), chemotaxis of leukocytes (2.85), cell movement of lymphocytes (2.81), transmigration of mononuclear leukocytes (2.78), cell movement of T lymp…
Immune Cell Trafficking	6.54E-11-5.74E-03	migration of phagocytes (3.52), cell movement of mononuclear leukocytes (3.34), cell movement of monocytes (3.24), activation of phagocytes (3.19), activation of antigen presenting cells (3.17), activation of leukocytes (3.03), migration of mononuclear leukocytes (2.98), homing of T lymphocytes (2.94), homing of leukocytes (2.93), chemotaxis of leukocytes (2.85), cell movement of lymphocytes (2.8…
Cellular Function and Maintenance	6.54E-11-4.56E-03	ion homeostasis of cells (2.83), flux of ion (2.70), engulfment of leukocytes (2.62), engulfment of cells (2.46), engulfment of phagocytes (2.42), flux of Ca2+ (2.36), phagocytosis (2.12), phagocytosis of leukocytes (2.02), phagocytosis of cells (1.95), organization of cytoplasm (1.89), endocytosis by eukaryotic cells (1.84), endothelial cell development (1.64), internalization of cells (1.61), d…
Cellular Development	1.29E-10-5.00E-03	endothelial cell development (1.64), differentiation of helper T lymphocytes (1.5), differentiation of T lymphocytes (1.14), cell proliferation of T lymphocytes (1.14), T cell development (1.09), lymphopoiesis (1.02), differentiation of Th2 cells (0.84), leukopoiesis (0.78), proliferation of blood cells (0.72), proliferation of immune cells (0.71), proliferation of lymphocytes (0.7), expansion of…
Cellular Growth and Proliferation	1.29E-10-5.00E-03	inhibition of leukocytes (1.73), endothelial cell development (1.64), differentiation of helper T lymphocytes (1.5), differentiation of T lymphocytes (1.14), cell proliferation of T lymphocytes (1.14), T cell development (1.09), lymphopoiesis (1.02), proliferation of lymphatic system cells (1.02), differentiation of Th2 cells (0.84), leukopoiesis (0.78), proliferation of blood cells (0.72), proli…
Cell-To-Cell Signaling and Interaction	2.21E-09-5.74E-03	activation of myeloid cells (3.19), activation of phagocytes (3.19), activation of antigen presenting cells (3.17), recruitment of myeloid cells (3.08), response of phagocytes (3.03), activation of leukocytes (3.03), activation of blood cells (2.84), recruitment of phagocytes (2.77), immune response of leukocytes (2.76), binding of T lymphocytes (2.74), binding of mononuclear leukocytes (2.64), r…
Protein Synthesis	6.50E-09-2.32E-03	quantity of IgG (1.18), quantity of IgG1 (1.00), quantity of IgM (0.91), quantity of IgG2a (0.71), quantity of immunoglobulin (0.54), production of protein (0.51), production of antibody (0.24)
Humoral Immune Response	9.96E-09-3.58E-03	quantity of B lymphocytes (1.89), cell movement of B lymphocytes (1.46), quantity of follicular B lymphocytes (1.35), quantity of IgG (1.18), quantity of IgG1 (1), quantity of IgM (0.91), quantity of IgG2a (0.71), quantity of immunoglobulin (0.54), expansion of B lymphocytes (0.28), binding of B lymphocytes (0.25), production of antibody (0.24), quantity of marginal-zone B lymphocytes (0.22), pro…
Cellular Compromise	1.14E-08-2.80E-03	cytotoxicity of natural killer cells (2.20), cytotoxicity of leukocytes (1.84), cytotoxicity of cells (1.43), cytotoxicity of lymphocytes (1.41), degranulation of cells (0.12), depletion of T lymphocytes (0.07), degranulation of natural killer cells (-0.1), depletion of mononuclear leukocytes (-0.54), degranulation of phagocytes (-1.42), degranulation of mast cells (-1.51)
Cell-mediated Immune Response	1.79E-07-5.74E-03	homing of T lymphocytes (2.94), cell movement of T lymphocytes (2.77), T cell migration (2.72), chemotaxis of T lymphocytes (2.58), transmigration of T lymphocytes (2.00), NK cell migration (1.96), migration of peripheral T lymphocyte (1.72), differentiation of helper T lymphocytes (1.5), cell movement of peripheral T lymphocyte (1.26), differentiation of T lymphocytes (1.14), T cell homeostasis …
Free Radical Scavenging	2.33E-07-8.89E-07	synthesis of reactive oxygen species (1.3), metabolism of reactive oxygen species (1.13), production of reactive oxygen species (1.13)
Cell Death and Survival	2.42E-06-4.57E-03	cytotoxicity of natural killer cells (2.20), killing of cells (2.04), cytolysis (1.88), cytotoxicity of leukocytes (1.84), cell viability of leukocytes (1.8), cytotoxicity of cells (1.43), cytotoxicity of lymphocytes (1.41), necrosis of epithelial tissue (1.4), cytolysis of tumor cells (1.19), cell viability of dendritic cells (1.17), cell death of embryonic cell lines (1.12), cell viability (1.0…
Tissue Development	3.60E-06-4.56E-03	accumulation of leukocytes (2.30), accumulation of blood cells (2.18), accumulation of phagocytes (2.15), accumulation of cells (1.84), development of endothelial tissue (1.64), endothelial cell development (1.64), accumulation of T lymphocytes (1.63), differentiation of helper T lymphocytes (1.5), differentiation of T lymphocytes (1.14), T cell development (1.09), accumulation of monocytes (1.07…
Embryonic Development	5.77E-06-3.53E-03	differentiation of helper T lymphocytes (1.50), differentiation of T lymphocytes (1.14), cell death of embryonic cell lines (1.12), T cell development (1.09), migration of mesenchymal cells (1.04), lymphopoiesis (1.02), apoptosis of embryonic cell lines (0.99), differentiation of Th2 cells (0.84), cell movement of embryonic cell lines (0.54)
Hematopoiesis	5.77E-06-1.11E-03	quantity of double-positive thymocyte (1.77), differentiation of helper T lymphocytes (1.5), quantity of thymocytes (1.39), differentiation of T lymphocytes (1.14), T cell development (1.09), lymphopoiesis (1.02), quantity of hematopoietic progenitor cells (0.93), differentiation of Th2 cells (0.84), leukopoiesis (0.78)
Organ Development	5.77E-06-3.94E-03	differentiation of helper T lymphocytes (1.5), differentiation of T lymphocytes (1.14), T cell development (1.09), lymphopoiesis (1.02), differentiation of Th2 cells (0.84), glomerular filtration rate of kidney (-0.15), inflammation of liver (-0.66)
Organismal Development	5.77E-06-4.95E-03	endothelial cell development (1.64), differentiation of helper T lymphocytes (1.5), differentiation of T lymphocytes (1.14), T cell development (1.09), lymphopoiesis (1.02), vasculogenesis (0.85), differentiation of Th2 cells (0.84), angiogenesis (0.72)
Cell Morphology	1.39E-05-4.95E-03	polarization of blood cells (2.09), polarization of leukocytes (1.89), polarization of cells (1.65), orientation of cells (1.23), polarization of lymphocytes (1.18), polarization of T lymphocytes (0.82), cell spreading of leukemia cell lines (0.75), shape change of tumor cell lines (0.52), shape change of leukocytes (0.06), cell spreading (-0.08)
Lipid Metabolism	1.48E-05-1.19E-03	concentration of cholesterol (0.6), concentration of triacylglycerol (0.6), concentration of lipid (0.42), fatty acid metabolism (0.12), quantity of steroid (-0.01), synthesis of lipid (-0.05), synthesis of fatty acid (-1.23)
Small Molecule Biochemistry	1.48E-05-5.74E-03	concentration of cholesterol (0.6), concentration of triacylglycerol (0.6), concentration of lipid (0.42), fatty acid metabolism (0.12), quantity of steroid (-0.01), synthesis of lipid (-0.05), synthesis of fatty acid (-1.23)
Organ Morphology	1.70E-05-4.95E-03	quantity of double-positive thymocyte (1.77), quantity of thymocytes (1.39), quantity of lymphoid organ (1.06)
Molecular Transport	1.97E-05-1.81E-03	mobilization of Ca2+ (2.89), flux of ion (2.70), flux of Ca2+ (2.36), transport of molecule (2.24), concentration of cholesterol (0.6), concentration of triacylglycerol (0.6), concentration of lipid (0.42), quantity of steroid (-0.01)
Cardiovascular System Development and Function	2.63E-05-4.95E-03	binding of endothelial cells (2.12), interaction of endothelial cells (1.83), development of endothelial tissue (1.64), endothelial cell development (1.64), vasculogenesis (0.85), angiogenesis (0.72), development of vasculature (0.68), cell movement of endothelial cells (-0.34), migration of endothelial cells (-0.36), neovascularization (-0.95)
Digestive System Development and Function	6.90E-05-5.38E-03	inflammation of liver (-0.66)
Organismal Survival	8.09E-05-8.09E-05	organismal survival (-0.04)
Cell Signaling	1.05E-04-1.81E-03	activation of myeloid cells (3.19), activation of phagocytes (3.19), activation of antigen presenting cells (3.17), recruitment of myeloid cells (3.08), response of phagocytes (3.03), activation of leukocytes (3.03), mobilization of Ca2+ (2.89), activation of blood cells (2.84), recruitment of phagocytes (2.77), immune response of leukocytes (2.76), binding of T lymphocytes (2.74), binding of mon…
Vitamin and Mineral Metabolism	1.05E-04-1.81E-03	mobilization of Ca2+ (2.89), flux of Ca2+ (2.36)
Cell Cycle	5.91E-04-3.94E-03	binding of Ets element (-1.98), binding of DNA(-0.49)
Gene Expression	5.91E-04-3.53E-03	binding of DNA (-0.49), expression of RNA (-0.59), transcription (-0.63), binding of Ets element (-1.98)
Cellular Assembly and Organization	7.30E-04-5.74E-03	organization of cytoplasm (1.89), fusion of cells (0.33)
Renal and Urological System Development and Function	1.74E-03-3.94E-03	cell movement of kidney cell lines (0.76), glomerular filtration rate of kidney (-0.15)
Carbohydrate Metabolism	2.09E-03-2.09E-03	catabolism of oligosaccharide (NA)
Amino Acid Metabolism	2.74E-03-5.74E-03	metabolism of amino acids (NA), synthesis of alpha-amino acid (NA), catabolism of L-tryptophan (NA)
Hepatic System Development and Function	3.20E-03-3.20E-03	inflammation of liver (-0.66)
Skeletal and Muscular System Development and Function	3.54E-03-3.54E-03	morphology of muscle (NA)
Nervous System Development and Function	4.63E-03-4.63E-03	innervation (NA)
		*Significantly activated (z-score > 2) sub-categories are highlighted in red and significantly inhibited sub-categories are highlighted in green (z-score < -2)
		NA: no available z-score
