# Supplementary material for: RNA-seq of muscle from pigs divergent in feed efficiency and product quality identifies differences in immune response, growth, and macronutrient and connective tissue metabolism
Source: BMC Genomics. 2018 Nov 1;19:791. doi: 10.1186/s12864-018-5175-y (PMC6211475; doi:10.1186/s12864-018-5175-y)
Supplement: Supplementary file 3 — Table S3. All canonical pathways significantly enriched with differentially expressed genes. (XLSX 12 kb) [file 12864_2018_5175_MOESM3_ESM.xlsx]

## Sheet: Sheet0
Table S3 All canonical pathways significantly enriched with differentially expressed genes.
Ingenuity Canonical Pathways	-log(B-H p-value)	z-score	Genes
IL-8 Signaling	4.13	2.496	RND2,PIK3C2B,PLCB2,VCAM1,PTK2B,PIK3C2G,GNB5,MAPK8,RAC3,ROCK2,ITGB2,FGFR4,NCF2,CYBB
Leukocyte Extravasation Signaling	3.38	1.732	PIK3C2B,VCAM1,PTK2B,CXCR4,PIK3C2G,MAPK8,RAPGEF3,ROCK2,ITGB2,FGFR4,NCF2,CYBB,VAV1
Sphingosine-1-phosphate Signaling	3.38	1.667	RND2,PIK3C2B,NAAA,PLCB2,PTK2B,FGFR4,ADCY4,PIK3C2G,SPHK1,CASP1
PKCθ Signaling in T Lymphocytes	3.22	0.632	PIK3C2B,MAP3K14,FGFR4,PIK3C2G,MAPK8,CD86,NFATC2,VAV1,RAC3,NFATC1
fMLP Signaling in Neutrophils	2.86	1.414	PIK3C2B,PLCB2,FGFR4,NCF2,PIK3C2G,CYBB,GNB5,NFATC2,NFATC1
B Cell Receptor Signaling	2.86	0.905	PIK3C2B,MAP3K14,FOXO1,PTK2B,FGFR4,PIK3C2G,MAPK8,NFATC2,VAV1,PIK3AP1,NFATC1
Myc Mediated Apoptosis Signaling	2.86	NA	MYC,PIK3C2B,FGFR4,PIK3C2G,MAPK8,CYCS,SFN
Chemokine Signaling	2.86	1.134	ROCK2,PLCB2,PTK2B,CXCR4,PIK3C2G,MAPK8,CCL5
Gαq Signaling	2.86	1	RND2,ROCK2,PIK3C2B,PLCB2,PTK2B,FGFR4,PIK3C2G,GNB5,NFATC2,NFATC1
CD28 Signaling in T Helper Cells	2.86	0.333	PIK3C2B,FGFR4,PIK3C2G,MAPK8,CD86,NFATC2,VAV1,CTLA4,NFATC1
CXCR4 Signaling	2.86	1.667	RND2,ROCK2,PIK3C2B,PLCB2,CXCR4,FGFR4,ADCY4,PIK3C2G,MAPK8,GNB5
T Cell Receptor Signaling	2.77	NA	PIK3C2B,FGFR4,PIK3C2G,MAPK8,NFATC2,VAV1,CTLA4,NFATC1
Signaling by Rho Family GTPases	2.77	1.897	RND2,ROCK2,PIK3C2B,PTK2B,FGFR4,NCF2,PIK3C2G,CYBB,MAPK8,GNB5,SLC9A1,CLIP1
ILK Signaling	2.5	1.667	RND2,MYC,ITGB2,PIK3C2B,MYH2,FGFR4,PIK3C2G,MAPK8,ITGB7,DSP
Lymphotoxin β Receptor Signaling	2.5	0.816	PIK3C2B,MAP3K14,VCAM1,FGFR4,PIK3C2G,CYCS
Tec Kinase Signaling	2.38	2.121	RND2,PIK3C2B,PTK2B,FGFR4,PIK3C2G,MAPK8,GNB5,VAV1,STAT2
VEGF Signaling	2.38	1.633	ROCK2,PIK3C2B,FOXO1,PTK2B,FGFR4,PIK3C2G,SFN
CD40 Signaling	2.26	0	PIK3C2B,MAP3K14,FGFR4,PIK3C2G,MAPK8,TNFAIP3
Docosahexaenoic Acid (DHA) Signaling	2.24	NA	PIK3C2B,FOXO1,FGFR4,PIK3C2G,CYCS
Paxillin Signaling	2.21	1.342	ITGB2,PIK3C2B,PTK2B,FGFR4,PIK3C2G,MAPK8,ITGB7
Endothelin-1 Signaling	2.19	1.667	MYC,PIK3C2B,PLCB2,LCAT,FGFR4,ADCY4,PIK3C2G,MAPK8,CASP1
Agranulocyte Adhesion and Diapedesis	2.19	NA	CXCL10,ITGB2,CXCL16,VCAM1,MYH2,CXCR4,SDC4,CCL5,ITGB7
Rac Signaling	2.19	1.89	PIK3C2B,PTK2B,FGFR4,NCF2,PIK3C2G,CYBB,MAPK8
Production of Nitric Oxide and Reactive Oxygen Species in Macrophages	2.16	1.667	RND2,PIK3C2B,MAP3K14,LYZ,FGFR4,NCF2,PIK3C2G,CYBB,MAPK8
Renin-Angiotensin Signaling	2.16	1.134	PIK3C2B,PTK2B,FGFR4,ADCY4,PIK3C2G,MAPK8,CCL5
MSP-RON Signaling Pathway	2.15	NA	ITGB2,PIK3C2B,FGFR4,PIK3C2G,CCR2
Natural Killer Cell Signaling	2.15	NA	PIK3C2B,KLRC4-KLRK1/KLRK1,FGFR4,KLRB1,PIK3C2G,VAV1,RAC3
Ephrin A Signaling	2.14	NA	ROCK2,PIK3C2B,FGFR4,PIK3C2G,VAV1
PDGF Signaling	2.14	0	MYC,PIK3C2B,FGFR4,PIK3C2G,SPHK1,MAPK8
Glucocorticoid Receptor Signaling	2.11	NA	PIK3C2B,MAP3K14,VCAM1,TAF11,SGK1,FGFR4,PIK3C2G,MAPK8,NFATC2,CCL5,NFATC1
Ceramide Signaling	2.1	-2.449	PIK3C2B,FGFR4,PIK3C2G,SPHK1,MAPK8,CYCS
IL-2 Signaling	2.07	2	PIK3C2B,PTK2B,FGFR4,PIK3C2G,MAPK8
April Mediated Signaling	2.07	-2	MAP3K14,MAPK8,NFATC2,NFATC1
14-3-3-mediated Signaling	2.07	1.89	PIK3C2B,PLCB2,FOXO1,FGFR4,PIK3C2G,MAPK8,SFN
Gα12/13 Signaling	2.07	1.134	ROCK2,PIK3C2B,PTK2B,FGFR4,PIK3C2G,MAPK8,VAV1
P2Y Purigenic Receptor Signaling Pathway	2.04	0.816	MYC,PIK3C2B,PLCB2,FGFR4,ADCY4,PIK3C2G,GNB5
Trehalose Degradation II (Trehalase)	2.02	NA	HK3,TREH
B Cell Activating Factor Signaling	2.02	-2	MAP3K14,MAPK8,NFATC2,NFATC1
			NA: z-score not available
